# Supplementary material for: DoE- and PBBM-Driven Formulation Development of an Extended-Release Donepezil Tablet
Source: Pharmaceuticals (Basel). 2025 Dec 16;18(12):1894. doi: 10.3390/ph18121894 (PMC12735571; doi:10.3390/ph18121894)
Supplement: Supplementary file 1 [file pharmaceuticals-18-01894-s001.zip]

Archive with 1 entries (1 files):
- pharmaceuticals-3967943-supplementary.pdf
